# Supplementary material for: Baseline Immune Signatures in Serum Extracellular Vesicles Distinguish Food-Induced from Wheat-Dependent Exercise-Induced Anaphylaxis
Source: Int J Mol Sci. 2026 May 25;27(11):4732. doi: 10.3390/ijms27114732 (PMC13256944; doi:10.3390/ijms27114732)
Supplement: Supplementary file 1 [file ijms-27-04732-s001.zip]

Archive with 1 entries (1 files):
- ijms-4251640-supplementary.pdf
